# Supplementary material for: Induction of Tier 2 HIV-Neutralizing IgA Antibodies in Rhesus Macaques Vaccinated with BG505.664 SOSIP
Source: Vaccines (Basel). 2024 Dec 10;12(12):1386. doi: 10.3390/vaccines12121386 (PMC11680376; doi:10.3390/vaccines12121386)
Supplement: Supplementary file 1 [file vaccines-12-01386-s001.zip]

Archive with 1 entries (1 files):
- vaccines-3331199-supplementary.pdf
